# Supplementary material for: Physiological and Transcriptional Responses of Apocynum venetum to Salt Stress at the Seed Germination Stage
Source: Int J Mol Sci. 2023 Feb 11;24(4):3623. doi: 10.3390/ijms24043623 (PMC9966927; doi:10.3390/ijms24043623)
Supplement: Supplementary file 1 [file ijms-24-03623-s001.zip]

Archive with 1 entries (1 files):
- ijms-2204216-supplementary.pdf
